# Supplementary material for: IgE-binding to vicilin-like antimicrobial peptides is associated with systemic reactions to macadamia nut
Source: Clin Transl Allergy. 2020 Dec 2;10:55. doi: 10.1186/s13601-020-00364-5 (PMC7709350; doi:10.1186/s13601-020-00364-5)
Supplement: Supplementary file 3 — Additional file 3. Enclosed proteins detected by 2D gel electrophoresis and mass spectrometry analysis. The macadamia nut extract was separated by IEF and SDS-PAGE. Spots corresponding to sIgE-binding were analysed by mass spectrometry using peptide mass fingerprinting. The table shows the identified proteins in this fraction and MS/MS results are displayed in green. [file 13601_2020_364_MOESM3_ESM.xlsx]

## Sheet: Legend
N A	nut allergic
NT	nut tolerant
MA	macadamia nut allergic
MT	macadamia nut tolerant
F	female
M	male
RU	response units
A	Almonds
B	Brazil Nut
C	Cashew
H	Hazelnut
M	Macadamia nut
Pis	Pistachio
W	Walnut
d	dyspnoea
ap	abdominal pain
dia	diarrhea
n	nausea
v	vomiting
OAS	oral allergy syndrom
rc	rhino conjunctivitis
h	hoarseness
skin
FALSE	0
TRUE	1

## Sheet: cohort
Acronym NA	Acronym MA	Sex	Age	Extract [RU]	Mac i VLAP-2-3 [RU]	Mac i VLAP-2-1 [RU]	Mac i VLAP-2-2 [RU]	Mac i VLAP-2-3 frag [RU]	Ses i 3 [RU]	Ana o 1 [RU]	Pis v 3 [RU]	Jug r 2 [RU]	Cor a 11 [RU]	Ara h 1 [RU]	Gly m 5.03 [RU]	Gly m 5.02 [RU]	Gly m 5.01 [RU]	Pin k 2 [RU]	macadamia nut allergy	nut allergy	prov	allergies	tolerance	Symptoms
NA-1		F	28.3288	0	0	N.A.	N.A.	N.A.	N.A.	N.A.	N.A.	N.A.	N.A.	N.A.	N.A.	N.A.	N.A.	N.A.		1	0	A, C, Pis		A: OAS, v; C: OAS, Pis: OAS, angio-odema, urticaria, d mild
NA-10	MT-1	F	22.4055	0	2	5	0	1	0	0	0	2	0	0	1	1	1	1	0	1	1	C (prov), Pis	A, B, M, peanut	C: OAS, v, Pis: OAS, ap, dia
NA-11	MA-3	F	32.9671	1	0	N.A.	N.A.	N.A.	N.A.	N.A.	N.A.	N.A.	N.A.	N.A.	N.A.	N.A.	N.A.	N.A.	1 (mild)	1	0	A, B, C, H, M, W		A/B/C/M/W: itching mouth; H: itching mouth, swelling throat
NA-12		F	25.0192	23	0	5	0	1	1	33	1	4	0	0	1	0	1	1		1	0	W		W: hives, h, d (<10 min)
NA-13	MA-9	F	19.4137	23	45	101	5	0	0	7	0	40	0	0	1	0	1	0	1 (severe)	1	0	A, C, H, M, Pis		A/C/H/Pis: swelling lips and tongue; M: swelling lips, skin rash, angio-edema, d (severe)
NA-14		F	30.5151	0	1	N.A.	N.A.	N.A.	N.A.	N.A.	N.A.	N.A.	N.A.	N.A.	N.A.	N.A.	N.A.	N.A.		1	0	H, peanut		H/peanut: severe
NA-15		F	38.5589	4	1	N.A.	N.A.	N.A.	N.A.	N.A.	N.A.	N.A.	N.A.	N.A.	N.A.	N.A.	N.A.	N.A.		1	0	C	A, Pis, Pecan	C: OAS
NA-16		F	27.2329	10	2	N.A.	N.A.	N.A.	N.A.	N.A.	N.A.	N.A.	N.A.	N.A.	N.A.	N.A.	N.A.	N.A.		1	1	W (prov)	C, Pis	W: OAS, rc, itching, angio-oedema, erythema, n, dia, d, dizziness, blood pressure drop
NA-17		F	40.5342	0	1	N.A.	N.A.	N.A.	N.A.	N.A.	N.A.	N.A.	N.A.	N.A.	N.A.	N.A.	N.A.	N.A.		1	0	A, W		A/W: OAS
NA-18	MA-7	F	37.2521	0	1	1	1	0	0	0	1	0	1	0	0	1	1	0	1 (moderate)	1	0	H, M, W	A, C, peanut	H/M/W: OAS, swelling throat, h, d
NA-19		M	33.7562	0	1	N.A.	N.A.	N.A.	N.A.	N.A.	N.A.	N.A.	N.A.	N.A.	N.A.	N.A.	N.A.	N.A.		1	0	B		nut?: OAS, swelling throat, urticaria, n, v, dia, d (probably Brazil Nut)
NA-2		M	26.2795	8	15	9	7	1	1	3	1	5	1	58	5	1	32	0		1	0	H, peanut, W	A, Pis	H/peanut/W: swelling eyes, n, v
NA-20		F	26.7096	7	5	N.A.	N.A.	N.A.	N.A.	N.A.	N.A.	N.A.	N.A.	N.A.	N.A.	N.A.	N.A.	N.A.		1	0	C, H, W		C/H: OAS, urticaria, angio-edeama, d (<5 min); W: OAS, d (<5 min)
NA-21		F	31.1288	10	47	5	51	1	1	2	0	0	1	1	1	1	1	1		1	0	H		H: moderate
NA-22		F	38.1671	1	1	N.A.	N.A.	N.A.	N.A.	N.A.	N.A.	N.A.	N.A.	N.A.	N.A.	N.A.	N.A.	N.A.		1	0	C	A, Pis	C: OAS
NA-23		F	18.5699	2	1	N.A.	N.A.	N.A.	N.A.	N.A.	N.A.	N.A.	N.A.	N.A.	N.A.	N.A.	N.A.	N.A.		1	0	A, C, Pis		A/C/Pis: swelling lips (<30 min)
NA-24		M	25.8932	19	18	3	24	1	0	2	0	1	1	18	0	1	0	0		1	0	C, W		C/W: allergy
NA-25		M	23.6658	31	2	N.A.	N.A.	N.A.	N.A.	N.A.	N.A.	N.A.	N.A.	N.A.	N.A.	N.A.	N.A.	N.A.		1	0	A, H, peanut, W		A/H/W/Pin: OAS
NA-26	MT-2	F	22.2411	0	0	1	1	1	0	0	0	0	0	0	1	0	0	1	0	1	1	C (prov), H	A, B, M, peanut, Pis, W	C: moderate-severe
NA-27		M	21.4575	29	119	49	116	2	6	22	0	2	2	1	2	1	0	2		1	0	C, peanut		C/peanut: anaphylaxis
NA-28		F	33.2877	0	1	N.A.	N.A.	N.A.	N.A.	N.A.	N.A.	N.A.	N.A.	N.A.	N.A.	N.A.	N.A.	N.A.		1	0	H, peanut, W		H/peanut/W: OAS, swelling mouth (<5 min)
NA-29	MA-10	F	36.8247	70	105	91	87	1	1	39	39	1	1	1	1	0	0	1	1 (severe)	1	0	M (severe)		M: severe (d, zwelling)
NA-3		M	45.0959	1	1	N.A.	N.A.	N.A.	N.A.	N.A.	N.A.	N.A.	N.A.	N.A.	N.A.	N.A.	N.A.	N.A.		1	0	A, H, peanut,W		A/H/peanut/W: swelling throat, itching, h (10 min)
NA-30	MA-1	M	46.8164	17	23	19	18	0	5	1	1	0	1	1	1	5	1	5	1	1	0	M		known with macadamia allergy
NA-31		F	30.4685	3	16	N.A.	N.A.	N.A.	N.A.	N.A.	N.A.	N.A.	N.A.	N.A.	N.A.	N.A.	N.A.	N.A.		1	0	W		W: severe, anaphylaxis? Maybe allergy for hazelnut, Brazil Nut and Macadamia nut
NA-32		M	18.5589	48	83	N.A.	N.A.	N.A.	N.A.	N.A.	N.A.	N.A.	N.A.	N.A.	N.A.	N.A.	N.A.	N.A.		1	0	C, H, W		H/W: OAS, skin, d, h, ap; C: as well, less severe
NA-33		M	17.9178	0	0	N.A.	N.A.	N.A.	N.A.	N.A.	N.A.	N.A.	N.A.	N.A.	N.A.	N.A.	N.A.	N.A.		1	0	B, H, Pecan, W	C, peanut	B/H/Pecan/W: itching, d (mild)
NA-34		F	22.8685	34	37	70	54	1	0	4	1	4	0	1	0	1	0	1		1	1	H (prov)		H: redness, oedema eyelids, blood pressure drop
NA-35	MA-2	F	44.074	0	0	1	0	1	1	0	1	0	1	0	0	0	1	0	1	1	0	M		known with macadamia allergy
NA-36		F	27.7397	0	0	N.A.	N.A.	N.A.	N.A.	N.A.	N.A.	N.A.	N.A.	N.A.	N.A.	N.A.	N.A.	N.A.		1	1	H, Pecan		H: OAS, blood pressure drop; Pecan: OAS, swelling throat, h, n, ap, v, d mild
NA-37		M	38.6685	2	1	N.A.	N.A.	N.A.	N.A.	N.A.	N.A.	N.A.	N.A.	N.A.	N.A.	N.A.	N.A.	N.A.		1	0	B, C, Pis, W		C: OAS, urticaria, n, ap, v, dia, decreased responsiveness (+ B, Pis, W)
NA-38		F	20.7425	1	0	N.A.	N.A.	N.A.	N.A.	N.A.	N.A.	N.A.	N.A.	N.A.	N.A.	N.A.	N.A.	N.A.		1	0	C		C: h, d
NA-39	MA-8	F	26.6849	0	0	0	0	0	1	0	0	0	0	0	0	0	0	1	1 (moderate)	1	0	C, H, M, Pis, W	peanut	C/H/M/Pis/W: swelling lips and eyes, v, d (5-30 min)
NA-4		F	55.5151	1	1	N.A.	N.A.	N.A.	N.A.	N.A.	N.A.	N.A.	N.A.	N.A.	N.A.	N.A.	N.A.	N.A.		1	0	W	C, Pis	W: OAS
NA-40		M	20	3	110	107	105	0	1	4	1	1	1	67	38	30	29	1		1	0	A, H, peanut, Pis		A/Pis: OAS licht; H: OAS, skin, d, anaphylaxis; Peanut: OAS, skin, ap, d, anaphylaxis
NA-41		M	41	58	82	91	79	6	3	22	4	7	3	95	121	73	37	3		1	0	H, W, peanut	C, Pis, A	H/peanut: OAS, skin, n, dia, d; W: OAS
NA-42		F	35.9616	2	25	N.A.	N.A.	N.A.	N.A.	N.A.	N.A.	N.A.	N.A.	N.A.	N.A.	N.A.	N.A.	N.A.		1	0	C, H, peanut		C/H/peanut: v, d
NA-43		F	26	26	19	21	14	0	1	0	1	4	1	1	0	0	0	0		1	0	A, B, C, H, peanut, Pis, W		A/B/H/Pis/W: OAS, n, v, ap, dia, d; C: OAS, n, ap, d; peanut: OAS, skin, v, ap, dia, d
NA-44		F	21	1	8	1	1	1	1	3	2	12	1	0	0	1	0	1		1	0	A, H, peanut, W		A: OAS, skin; H/peanut: OAS, d; W: OAS, d, anaphylaxis
NA-45		M	21.1397	1	4	N.A.	N.A.	N.A.	N.A.	N.A.	N.A.	N.A.	N.A.	N.A.	N.A.	N.A.	N.A.	N.A.		1	0	C, H, peanut, Pis, W		C/Pis: swelling throat, v, d; H: tingling tongue, n (<5 min); Peanut: tingling tongue, n;W: swelling throat, n, d
NA-46		F	30	34	5	1	1	0	0	1	1	15	1	25	30	21	15	1		1	0	A, C, H, peanut, W	B, Pis	A/C/H/peanut/W: OAS, skin, v, dia, d
NA-47		F	17.8959	1	4	N.A.	N.A.	N.A.	N.A.	N.A.	N.A.	N.A.	N.A.	N.A.	N.A.	N.A.	N.A.	N.A.		1	1	C (prov), peanut, W	A (prov)	C: OAS, skin; peanut: OAS, n; W: OAS
NA-48		M	24.9973	4	5	N.A.	N.A.	N.A.	N.A.	N.A.	N.A.	N.A.	N.A.	N.A.	N.A.	N.A.	N.A.	N.A.		1	0	H		H: severe
NA-49		M	19.2192	0	3	N.A.	N.A.	N.A.	N.A.	N.A.	N.A.	N.A.	N.A.	N.A.	N.A.	N.A.	N.A.	N.A.		1	0	W		W: OAS, itching, urticaria, erythema, rc, n, v, d
NA-5		F	18.7616	1	0	0	0	0	0	1	0	0	0	0	0	1	0	0		1	1	C (prov)	A, B, H, M	C: itching palate
NA-50		F	41	10	2	N.A.	N.A.	N.A.	N.A.	N.A.	N.A.	N.A.	N.A.	N.A.	N.A.	N.A.	N.A.	N.A.		1	0	A, H, peanut, W		A: OAS; H/W: OAS, skin, n, v, ap, dia, d; peanut: OAS, n, ap, d
NA-51		F	52.3315	1	2	N.A.	N.A.	N.A.	N.A.	N.A.	N.A.	N.A.	N.A.	N.A.	N.A.	N.A.	N.A.	N.A.		1	0	H	A, C, peanut, Pis	H: swelling throat and eyes, d
NA-52		F	44	1	2	N.A.	N.A.	N.A.	N.A.	N.A.	N.A.	N.A.	N.A.	N.A.	N.A.	N.A.	N.A.	N.A.		1	0	A, H, W		A/H/W: OAS, d
NA-53		M	17.9808	6	1	N.A.	N.A.	N.A.	N.A.	N.A.	N.A.	N.A.	N.A.	N.A.	N.A.	N.A.	N.A.	N.A.		1	0	C, W		C: itching, n, v, h, d, skin (<5 min); W: v, dia
NA-54		M	23.1945	2	1	N.A.	N.A.	N.A.	N.A.	N.A.	N.A.	N.A.	N.A.	N.A.	N.A.	N.A.	N.A.	N.A.		1	0	C, Pis	A, B, H, B, peanut, W	C/Pis: OAS, skin, gastro-intestinal symptoms
NA-55		M	30.1644	1	1	N.A.	N.A.	N.A.	N.A.	N.A.	N.A.	N.A.	N.A.	N.A.	N.A.	N.A.	N.A.	N.A.		1	0	C, H, peanut		C/H/peanut: OAS, swelling throat, n, d
NA-56		F	19.0685	1	1	N.A.	N.A.	N.A.	N.A.	N.A.	N.A.	N.A.	N.A.	N.A.	N.A.	N.A.	N.A.	N.A.		1	1	C (prov)		C: OAS, n, rc, skin
NA-57		F	34	1	1	N.A.	N.A.	N.A.	N.A.	N.A.	N.A.	N.A.	N.A.	N.A.	N.A.	N.A.	N.A.	N.A.		1	0	H, W	A, C, Pis, peanut	H/W: OAS mild
NA-58		F	32	1	1	N.A.	N.A.	N.A.	N.A.	N.A.	N.A.	N.A.	N.A.	N.A.	N.A.	N.A.	N.A.	N.A.		1	0	H, peanut, W	A, C, Pis	H/peanut/W: OAS, d
NA-59		M	29	1	1	N.A.	N.A.	N.A.	N.A.	N.A.	N.A.	N.A.	N.A.	N.A.	N.A.	N.A.	N.A.	N.A.		1	0	H, peanut		H/peanut: OAS, skin, n, d
NA-6		F	22.9014	3	5	36	0	0	2	44	0	18	0	1	1	0	0	1		1	0	Pis, W (maybe others)		Nuts (def. Pis/W): OAS, swelling throat, d
NA-60		F	27	1	1	N.A.	N.A.	N.A.	N.A.	N.A.	N.A.	N.A.	N.A.	N.A.	N.A.	N.A.	N.A.	N.A.		1	0	A, H	C, peanut, Pis, W	A: OAS; H: OAS, skin, d
NA-61		M	28	1	1	N.A.	N.A.	N.A.	N.A.	N.A.	N.A.	N.A.	N.A.	N.A.	N.A.	N.A.	N.A.	N.A.		1	0	H, peanut, Pis, W		A/Pis/W: OAS; peanut: OAS, anaphylaxis
NA-62		M	24.789	0	1	N.A.	N.A.	N.A.	N.A.	N.A.	N.A.	N.A.	N.A.	N.A.	N.A.	N.A.	N.A.	N.A.		1	0	C, Pis	H, peanut	C/Pis: tingling lips, swelling throat, itching, n, v, d (<5 min)
NA-63		F	24.6986	0	1	N.A.	N.A.	N.A.	N.A.	N.A.	N.A.	N.A.	N.A.	N.A.	N.A.	N.A.	N.A.	N.A.		1	0	C	A	C: swelling throat, v, d
NA-64		F	61.6356	0	1	N.A.	N.A.	N.A.	N.A.	N.A.	N.A.	N.A.	N.A.	N.A.	N.A.	N.A.	N.A.	N.A.		1	0	noten anaphylaxis		nut mix: anaphylaxis
NA-65		F	41.0932	0	1	N.A.	N.A.	N.A.	N.A.	N.A.	N.A.	N.A.	N.A.	N.A.	N.A.	N.A.	N.A.	N.A.		1	1	H (prov), Pis, W (prov)	peanut	H/Pis/W: OAS mild
NA-66		F	33.0466	0	1	N.A.	N.A.	N.A.	N.A.	N.A.	N.A.	N.A.	N.A.	N.A.	N.A.	N.A.	N.A.	N.A.		1	1	A (prov), H (prov), W(prov)		A/H: OAS mild, W: OAS, malaise,redness, n, dia
NA-67		F	19.0849	5	0	N.A.	N.A.	N.A.	N.A.	N.A.	N.A.	N.A.	N.A.	N.A.	N.A.	N.A.	N.A.	N.A.		1	0	C, H, Pis, W		C/Pis/W: mild d; H: d
NA-68		F	41	2	0	N.A.	N.A.	N.A.	N.A.	N.A.	N.A.	N.A.	N.A.	N.A.	N.A.	N.A.	N.A.	N.A.		1	0	H, peanut, Pis	A	H/peanut: OAS, skin, n, v, dia; Pis: n
NA-69		F	25.3589	1	0	N.A.	N.A.	N.A.	N.A.	N.A.	N.A.	N.A.	N.A.	N.A.	N.A.	N.A.	N.A.	N.A.		1	0	C, peanut		C/peanut: d, anaphylaxis
NA-7		F	27.4986	0	1	N.A.	N.A.	N.A.	N.A.	N.A.	N.A.	N.A.	N.A.	N.A.	N.A.	N.A.	N.A.	N.A.		1	0	A, C, W		A/C: OAS (<5 min), W: OAS, d
NA-70		F	48	1	0	N.A.	N.A.	N.A.	N.A.	N.A.	N.A.	N.A.	N.A.	N.A.	N.A.	N.A.	N.A.	N.A.		1	0	H, peanut, Pis		H: OAS, d; peanut: OAS, n; Pis: skin
NA-71		F	37	1	0	N.A.	N.A.	N.A.	N.A.	N.A.	N.A.	N.A.	N.A.	N.A.	N.A.	N.A.	N.A.	N.A.		1	0	A, B, C, H, W	Pis, peanut	A/C/W: OAS; B: OAS, dia, anaphylaxis; H: OAS, dia
NA-72		F	32	1	0	N.A.	N.A.	N.A.	N.A.	N.A.	N.A.	N.A.	N.A.	N.A.	N.A.	N.A.	N.A.	N.A.		1	0	C, H, peanut		C: OAS, skin; H: OAS, skin, n, v, ap, dp; peanut:OAS, skin, v
NA-73		F	21	1	0	N.A.	N.A.	N.A.	N.A.	N.A.	N.A.	N.A.	N.A.	N.A.	N.A.	N.A.	N.A.	N.A.		1	0	A, H, peanut, W		A/H/peanut: OAS, d; W: OAS, d, anaphylaxis
NA-74		M	17.8137	0	0	N.A.	N.A.	N.A.	N.A.	N.A.	N.A.	N.A.	N.A.	N.A.	N.A.	N.A.	N.A.	N.A.		1	1	C (prov)		C: OAS, skin
NA-75		M	26.7068	0	0	N.A.	N.A.	N.A.	N.A.	N.A.	N.A.	N.A.	N.A.	N.A.	N.A.	N.A.	N.A.	N.A.		1	1	H (prov), peanut (prov)		H: OAS, n; peanut: itching, urticaria, rc, ap, v
NA-76		F	27	0	0	N.A.	N.A.	N.A.	N.A.	N.A.	N.A.	N.A.	N.A.	N.A.	N.A.	N.A.	N.A.	N.A.		1	0	A, C, H, peanut		A: OAS, v; C: OAS, n, v; H: OAS; peanut: d, anaphylaxis
NA-77		F	30	0	0	N.A.	N.A.	N.A.	N.A.	N.A.	N.A.	N.A.	N.A.	N.A.	N.A.	N.A.	N.A.	N.A.		1	0	C, H, W	A, B, peanut, Pis	C/W: OAS, skin, d, anaphylaxis; H: OAS, d
NA-78	MA-4	F	35.2877	0	0	1	0	1	1	0	0	1	0	0	0	0	0	1	1 (mild)	1	0	A, H, M	C, Pis, W	A/H/M: OAS mild!
NA-79		F	58.5041	0	1	N.A.	N.A.	N.A.	N.A.	N.A.	N.A.	N.A.	N.A.	N.A.	N.A.	N.A.	N.A.	N.A.		1	0	A		A: anaphylaxis
NA-8	MA-5	F	32.6082	1	1	1	1	1	1	1	0	0	1	1	1	1	0	0	1 (mild)	1	0	A, B, C, H, M, Pis, W		A/B/C/H/M/Pis: OAS, itching mouth; W: OAS, redness and itching
NA-80		F	18.6082	24	13	21	18	0	1	0	0	18	3	17	4	0	0	1		1	1	A (prov)		A: severe
NA-81	MT-3	M	29.4219	18	1	N.A.	N.A.	N.A.	N.A.	N.A.	N.A.	N.A.	N.A.	N.A.	N.A.	N.A.	N.A.	N.A.	0	1	0	C	A, B, H, M, Pis, W	C: OAS
NA-82	MA-6	M	36.3123	1	1	N.A.	N.A.	N.A.	N.A.	N.A.	N.A.	N.A.	N.A.	N.A.	N.A.	N.A.	N.A.	N.A.	1 (mild)	1	0	C, H, M, Pis, W	peanut (prov)	C: OAS, swelling face, d (<5 min); H/W: OAS, d mild; M/Pis: OAS
NA-9		F	21.9699	5	3	5	5	5	1	1	0	1	2	48	1	1	0	5		1	0	C, H, peanut		C/H: OAS, peanut: OAS, n, d (<5 min)
NT-1		F	36.3205	49	1	N.A.	N.A.	N.A.	N.A.	N.A.	N.A.	N.A.	N.A.	N.A.	N.A.	N.A.	N.A.	N.A.		0	1	A	H (prov), W (prov)	A: OAS
NT-10	MT-4	F	41.8411	1	0	1	0	0	1	1	0	0	0	0	1	0	1	0	0	0	0		A, B, C, H, Pis, W	-
NT-11	MT-5	M	19.9233	0	1	1	1	1	0	1	1	1	0	1	0	0	0	0	0	0	1		A, B, C, H, M, W (prov noten mix)
NT-12	MT-6	M	19.9233	1	0	1	1	0	0	0	1	0	0	0	0	0	0	0	0	0	1		A, B, C, M, W (prov noten mix)
NT-13		M	23.4877	5	1	1	1	1	1	1	1	0	1	0	0	1	1	0		0	1		A, B, C, M, W (prov noten mix)	-
NT-14		F	38.7562	0	0	N.A.	N.A.	N.A.	N.A.	N.A.	N.A.	N.A.	N.A.	N.A.	N.A.	N.A.	N.A.	N.A.		0	1		A, B, C, W (prov noten mix)
NT-15	MT-7	M	29.4959	3	0	N.A.	N.A.	N.A.	N.A.	N.A.	N.A.	N.A.	N.A.	N.A.	N.A.	N.A.	N.A.	N.A.	0	0	0		A, B, C, H, Pis, W	-
NT-16		F	22.5288	5	0	N.A.	N.A.	N.A.	N.A.	N.A.	N.A.	N.A.	N.A.	N.A.	N.A.	N.A.	N.A.	N.A.		0	1		A (prov)
NT-17	MT-8	F	27.4822	1	0	1	1	0	1	1	1	1	0	0	1	0	1	1	0	0	0		A, B, C, H, M, peanut, Pis, W
NT-18	MT-9	F	32.9644	13	5	N.A.	N.A.	N.A.	N.A.	N.A.	N.A.	N.A.	N.A.	N.A.	N.A.	N.A.	N.A.	N.A.	0	0	0		A, B, C, H, M, peanut, Pis, W	-
NT-19		F	26.389	5	5	N.A.	N.A.	N.A.	N.A.	N.A.	N.A.	N.A.	N.A.	N.A.	N.A.	N.A.	N.A.	N.A.		0	1		C (prov)	-
NT-2	MT-10	F	49.6685	1	1	1	0	0	1	0	0	0	0	0	1	0	0	1	0	0	0		A, B, C, H, Pis, W	-
NT-20		F	25.7781	14	1	N.A.	N.A.	N.A.	N.A.	N.A.	N.A.	N.A.	N.A.	N.A.	N.A.	N.A.	N.A.	N.A.		0	0		C, Pis	-
NT-21		M	41.8411	1	1	N.A.	N.A.	N.A.	N.A.	N.A.	N.A.	N.A.	N.A.	N.A.	N.A.	N.A.	N.A.	N.A.		0	0		C, Pis	-
NT-22	MT-11	F	24.5151	1	1	N.A.	N.A.	N.A.	N.A.	N.A.	N.A.	N.A.	N.A.	N.A.	N.A.	N.A.	N.A.	N.A.	0	0	1	peanut	A (prov), B, C (prov), M, H, Pis, W (prov)	-
NT-23		M	25.389	1	1	N.A.	N.A.	N.A.	N.A.	N.A.	N.A.	N.A.	N.A.	N.A.	N.A.	N.A.	N.A.	N.A.		0	1		Pis
NT-24		F	21.1534	1	0	N.A.	N.A.	N.A.	N.A.	N.A.	N.A.	N.A.	N.A.	N.A.	N.A.	N.A.	N.A.	N.A.		0	1		C (prov)	-
NT-25	MT-12	F	35.5178	1	0	N.A.	N.A.	N.A.	N.A.	N.A.	N.A.	N.A.	N.A.	N.A.	N.A.	N.A.	N.A.	N.A.	0	0	0		A, B, C, H, Pis, W
NT-26	MT-13	F	43.2301	0	0	N.A.	N.A.	N.A.	N.A.	N.A.	N.A.	N.A.	N.A.	N.A.	N.A.	N.A.	N.A.	N.A.	0	0	0		A, B, C, H, Pis, W	-
NT-27		F	22.9452	0	0	N.A.	N.A.	N.A.	N.A.	N.A.	N.A.	N.A.	N.A.	N.A.	N.A.	N.A.	N.A.	N.A.		0	1		C (prov), Pis (prov)	-
NT-3		M	44.5534	0	0	N.A.	N.A.	N.A.	N.A.	N.A.	N.A.	N.A.	N.A.	N.A.	N.A.	N.A.	N.A.	N.A.		0	1		A, C
NT-4	MT-14	F	39.1534	0	1	0	0	0	0	1	1	0	0	0	0	0	1	0	0	0	0		A, B, C, H, M, peanut, Pis, W
NT-5	MT-15	F	37.7507	0	1	0	0	0	1	0	0	0	1	0	0	2	1	0	0	0	0		A, B, C, H, M, peanut, Pis, W
NT-6	MT-16	F	44.3479	0	0	0	1	0	1	0	1	0	1	0	1	5	0	1	0	0	0		A, B, C, H, M, peanut, Pis, W
NT-7	MT-17	F	54.5123	1	0	1	0	0	0	0	0	0	0	0	0	0	0	0	0	0	0		A, B, C, H, M, peanut, Pis, W	-
NT-8	MT-18	F	46.7863	0	0	1	1	0	1	0	1	0	1	0	1	0	1	1	0	0	0		A, B, C, H, M, peanut, Pis, W
NT-9		F	32.9096	1	1	N.A.	N.A.	N.A.	N.A.	N.A.	N.A.	N.A.	N.A.	N.A.	N.A.	N.A.	N.A.	N.A.		0	1		A (prov), C (prov)	-
